# Supplementary material for: Application of a Novel Lytic Podoviridae Phage Pu20 for Biological Control of Drug-Resistant Salmonella in Liquid Eggs
Source: Pathogens. 2021 Jan 4;10(1):34. doi: 10.3390/pathogens10010034 (PMC7823707; doi:10.3390/pathogens10010034)
Supplement: Supplementary file 1 [file pathogens-10-00034-s001.zip]

Archive with 3 entries (3 files):
- Supplementary Table S3 - resubmit 2.docx
- Supplementary Table S1 - resubmit 2.docx
- Supplementary Table S2 - resubmit 2.docx
